# Supplementary material for: Peony Pollen Protects against Primary Dysmenorrhea in Mice by Inhibiting Inflammatory Response and Regulating the COX2/PGE2 Pathway
Source: Int J Mol Sci. 2023 Dec 8;24(24):17245. doi: 10.3390/ijms242417245 (PMC10743473; doi:10.3390/ijms242417245)
Supplement: Supplementary file 1 [file ijms-24-17245-s001.zip]

Archive with 1 entries (1 files):
- ijms-2718502-supplementary.pdf
